# Supplementary material for: Evaluation of Antibacterial Drugs Using Silkworms Infected by Cutibacterium acnes
Source: Insects. 2021 Jul 8;12(7):619. doi: 10.3390/insects12070619 (PMC8303438; doi:10.3390/insects12070619)
Supplement: Supplementary file 1 [file insects-12-00619-s001.zip]

Archive with 1 entries (1 files):
- insects-1261490-supplementary.xlsx
