# Supplementary material for: Evaluation of Antibacterial Drugs Using Silkworms Infected by Cutibacterium acnes
Source: Insects. 2021 Jul 8;12(7):619. doi: 10.3390/insects12070619 (PMC8303438; doi:10.3390/insects12070619)
Supplement: Supplementary file 1 [file insects-12-00619-s001.zip › insects-1261490-supplementary.xlsx]

## Sheet: Figure 1
Figure 1a
2020,9,29	Tateyama Y and Matsumoto Y		C.acnes ATCC6919 (NBRC107605)				1.6 x 109 cells / larva
	Temperature		N=10
	37℃	Time (h)	0	3	15	19	22	27	39	42	48	51	63
		Saline	100	100	100	100	100	100	100	100	100	100	100
		C.acnes NBRC107605	100	100	100	80	60	40	0	0	0	0	0
Figure 1b
	32℃	Time (h)	0	3	15	19	22	27	39	42	48	51	63
		Saline	100	100	100	100	100	100	100	100	100	100	100
		C.acnes NBRC107605	100	100	100	100	100	100	100	80	40	30	0

## Sheet: Figure 2
Figure 2
Experiment 1
2020,9,29	Tateyama Y and Matsumoto Y		C.acnes ATCC6919 (NBRC107605)
	37˚C, 48 h	N=5
	Injection dose (x 105 cells / larva)	250	1000	4000	16000
		100	80	0	0
Experiment 2
2019,10,21	Tateyama Y and Matsumoto Y		C.acnes ATCC6919 (NBRC107605)
	37˚C, 48 h	N=5
	Injection dose (x 105 cells / larva)	210	830	3300	13400
	Survival	100	100	20	0
Experiment 3
2021,5,6	Matsumoto Y		C.acnes ATCC6919 (NBRC107605)
	37˚C, 48 h	N=5
	Injection dose (x 105 cells / larva)	7.8	16	31	63	125	250	50	100	210	410
	Survival	100	100	100	100	100	100	100	60	0	0

## Sheet: Figure 3
Figure 3b
2021,5,6	Matsumoto Y
Hemolymph	37˚C	N=5
	C.acnes ATCC6919 (NBRC107605)		3.3 x 108 cells / larva
	Time							Average	t-test (vs 1 h)
	1h	x 107 CFU/ml	3.2	4.1	4.8	3.5	4.1	3.94
	24h	x 107 CFU/ml	37	24	22	3	28	22.8	0.00970494
	Saline
	Time
	1h	x 104 CFU/ml	0	0	0	0	0
	24h	x 104 CFU/ml	0	0	0	0	0
Figure 3c
2021,5,6	Matsumoto Y
Fat body	37˚C	N=5
	C.acnes ATCC6919 (NBRC107605)		3.3 x 108 cells / larva
	Time							Average	t-test (vs 1 h)
	1h	x 104 CFU/mg fat body	4.2	3.1	5.3	3.9	3.7	4.04
	24h	x 104 CFU/mg fat body	52	66	27	53	55	50.6	8.7668e-05
	Saline
	Time
	1h	x 102 CFU/mg fat body	0	0	0	0	0
	24h	x 102 CFU/mg fat body	0	0	0	0	0

## Sheet: Figure 4
Figure 4
2020,9,1	Tateyama Y and Matsumoto Y		C.acnes ATCC6919 (NBRC107605)
	Heat-treated bacteria		N=10
	37℃	Time (h)	0	5	16	28	40	44	48	63
		Saline	100	100	100	100	100	100	100	100
		C.acnes	100	100	100	100	20	10	0	0
		C.acnes (Autoclaved)	100	100	100	100	100	100	100	100

## Sheet: Figure 5
Figure 5a
2021,5,4	Matsumoto Y		C.acnes ATCC6919 (NBRC107605)				3.6 x 108 cells / larva
	Antimicrobial drugs		N=8
		Time (h)	0	13	17	22	25	37	41	45	48
		Saline	100	100	100	100	100	100	100	100	100
		C.acnes NBRC107605 + Saline	100	100	75	63	50	0	0	0	0
		C.acnes NBRC107605 + Tetracycline (2 mg/mL)(50 µg/g larva)	100	100	100	88	88	75	63	50	50
Figure 5b
2021,5,4	Matsumoto Y		C.acnes ATCC6919 (NBRC107605)				3.6 x 108 cells / larva
	Antimicrobial drugs		N=8
		Time (h)	0	13	17	22	25	37	41	45	48
		Saline	100	100	100	100	100	100	100	100	100
		C.acnes NBRC107605 + Saline	100	100	75	63	50	0	0	0	0
		C.acnes NBRC107605 + Tetracycline (0.4 mg/mL)(10 µg/g larva)	100	100	100	100	100	88	88	75	75
Figure 5c
2021,5,4	Matsumoto Y		C.acnes ATCC6919 (NBRC107605)				3.6 x 108 cells / larva
	Antimicrobial drugs		N=8
		Time (h)	0	13	17	22	25	37	41	45	48
		Saline	100	100	100	100	100	100	100	100	100
		C.acnes NBRC107605 + Saline	100	100	75	63	50	0	0	0	0
		C.acnes NBRC107605 + Clindamycin (2 mg/mL)(50 µg/g larva)	100	100	100	100	100	100	88	88	75
Figure 5d
2021,5,4	Matsumoto Y		C.acnes ATCC6919 (NBRC107605)				3.6 x 108 cells / larva
	Antimicrobial drugs		N=8
		Time (h)	0	13	17	22	25	37	41	45	48
		Saline	100	100	100	100	100	100	100	100	100
		C.acnes NBRC107605 + Saline	100	100	75	63	50	0	0	0	0
		C.acnes NBRC107605 + Clindamycin (0.4 mg/mL)(10 µg/g larva)	100	100	100	88	88	88	88	88	75
Figure 5e
2021,7,3	Matsumoto Y
	Antimicrobial drugs		N=6
		Time (h)	0	6	18	24	30	42	48	54
		Saline + Saline	100	100	100	100	100	100	100	100
		Saline + Tetracycline (2 mg/mL)(50 µg/g larva)	100	100	100	100	100	100	100	100
		Saline + Tetracycline (0.4 mg/mL)(10 µg/g larva)	100	100	100	100	100	100	100	100
		Saline + Clindamycin (2 mg/mL)(50 µg/g larva)	100	100	100	100	100	100	100	100
		Saline + Clindamycin (0.4 mg/mL)(10 µg/g larva)	100	100	100	100	100	100	100	100
